# Supplementary material for: Rubella Virus Triggers Type I Interferon Antiviral Response in Cultured Human Neural Cells: Involvement in the Control of Viral Gene Expression and Infectious Progeny Production
Source: Int J Mol Sci. 2022 Aug 29;23(17):9799. doi: 10.3390/ijms23179799 (PMC9456041; doi:10.3390/ijms23179799)
Supplement: Supplementary file 1 [file ijms-23-09799-s001.zip]

Archive with 1 entries (1 files):
- ijms-1858969-supplementary.pdf
